# Supplementary material for: Vitamin D Supplementation in the Czech Republic: Socioeconomic Determinants and Public Awareness Gaps
Source: Nutrients. 2025 Aug 13;17(16):2623. doi: 10.3390/nu17162623 (PMC12388922; doi:10.3390/nu17162623)
Supplement: Supplementary file 1 [file nutrients-17-02623-s001.zip]

Archive with 1 entries (1 files):
- nutrients-3791142-supplementary.pdf
